# Supplementary material for: Single‐cell transcriptomics reveals cellular heterogeneity and phenotypic transitions of smooth muscle cells in aortic dissection
Source: Imeta. 2026 Apr 21;5(2):e70124. doi: 10.1002/imt2.70124 (PMC13147948; doi:10.1002/imt2.70124)
Supplement: Supplementary file 2 — Table S1. Clinical characteristics of the overall study cohort. Table S2. scRNA‐seq sample manifest and key clinical annotations (n = 15 libraries). Table S3. Primer sequences for gene amplification. Table S4. Antibodies used. [file IMT2-5-e70124-s002.xlsx]

## Sheet: S1
Table S1 Clinical characteristics of the overall study cohort
Patient No.	Diagnosis	Hospital Number	Gender (1: Male, 0: Female)	Age (Years)	Smoking History (1: Yes, 0: No)	Hypertension History (1: Yes, 0: No)	Diabetes History (1: Yes, 0: No)	Hyperlipidemia History (1: Yes, 0: No)	Systolic BP (mmHg)	Diastolic BP (mmHg)	Heart Rate (bpm)	Platelets (10^9/L)	Fibrinogen (g/L)	D-Dimer (First/Admission)	NT-proBNP Admission (pg/ml)	NT-proBNP Post-op Day 1 (pg/ml)
3	Aortic Dissection Type A	1028990	1	63	1	0	0	0	127	72	85	237	2.91	7.52	21.4	289
5	Aortic Dissection Type A	1274653	0	59	0	0	0	0	125	79	77	136	1.22	42.33	105	585
7	Aortic Dissection Type A	1275925	1	22	0	0	0	0	135	58	100	155	2.41	9.17	223	-
8	Aortic Dissection Type A	1275915	1	50	1	1	0	0	143	67	60	203	1.91	3.03	44.9	232
10	Aortic Dissection Type A	1278847	1	45	1	1	1	1	149	80	84	214	2.62	4.75	103	228
11	Aortic Dissection Type A	1279401	1	57	0	1	0	0	138	92	92	135	2.17	6.33	37.8	-
13	Aortic Dissection Type A	1283523	0	57	0	1	0	0	160	72	90	137	3.01	4.12	975	3423
14	Aortic Dissection Type A	1283775	1	53	1	0	0	0	111	53	54	192	1.88	7.4	98.2	528
15	Aortic Intramural Hematoma, Hypertension	1283915	1	71	1	1	0	0	167	91	89	160	5.18	5.14	375	467
16	Aortic Dissection Type A	1284003	0	71	0	0	0	0	105	50	80	206	3.52	2.59	1194	2236

## Sheet: S2
Table S2 scRNA-seq sample manifest and key clinical annotations (n = 15 libraries)
Patient No.	Tissue Type	Group	Presence of Thrombus	Pericardial Effusion	Involvement of Valves	Involvement of Coronary and Important Vessels
3	Dissection tissue	AD	No	Yes	No	No
3	Adjacent normal	Adjacent	NA	NA	NA	NA
5	Dissection tissue	AD	Yes	Yes	Yes	Yes
7	Dissection tissue	AD	No	Yes	Yes	Yes
8	Dissection tissue	AD	No	Yes	Yes	Yes
8	Adjacent normal	Adjacent	NA	NA	NA	NA
10	Adjacent normal	Adjacent	NA	NA	NA	NA
10	Dissection tissue	AD	No	No	Yes	Yes
11	Dissection tissue	AD	No	Yes	No	Yes
13	Dissection tissue	AD	No	Yes	Yes	Yes
14	Dissection tissue	AD	Yes	No	Yes	Yes
14	Adjacent normal	Adjacent	NA	NA	NA	NA
15	Dissection tissue	AD	Yes	Yes	No	No
15	Adjacent normal	Adjacent	NA	NA	NA	NA
16	Dissection tissue	AD	No	Yes	Yes	Yes
Note: Fifteen libraries were generated from 10 patients, including 10 lesion libraries and 5 paired adjacent normal libraries. The lesion libraries were derived from patients with Stanford type A aortic dissection or intramural hematoma.

## Sheet: S3
Table S3 Primer sequences for gene amplification
Gene	Strand	Forward Primer Sequence (5'→3')​	Reverse Primer Sequence (5'→3')​
FN1	5’-3’	CCCTATCTCTGATACCGTTGTCC	TGCCGCAACTACTGTGATTCGG
COL1A1	5’-3’	CCTCAGGGTATTGCTGGACAAC	CAGAAGGACCTTGTTTGCCAGG
ACTA2	5’-3’	TGCTGACAGAGGCACCACTGAA	CAGTTGTACGTCCAGAGGCATAG
VIM	5’-3’	CGGAAAGTGGAATCCTTGCAGG	AGCAGTGAGGTCAGGCTTGGAA
GAPDH	5’-3’	CATCACTGCCACCCAGAAGACTG	ATGCCAGTGAGCTTCCCGTTCAG

## Sheet: S4
Table S4 Antibodies used
Target Protein	Catalog Number​	Supplier​
Erk	83533-1-RR	ProteinTech
Phospho-Erk	28733-1-AP	ProteinTech
JNK	24164-1-AP	ProteinTech
Phospho-JNK	80024-1-RR	ProteinTech
P38	80821-2-RR	ProteinTech
Phospho-P38	28796-1-AP	ProteinTech
α-tubulin	11224-1-AP	ProteinTech
IGFBP2	11065-3-AP	ProteinTech
CCN5/WISP2	A7456	Abclonal
VEGFA	66828-1-Ig	ProteinTech
PLOD2	66342-1-Ig	ProteinTech
Myh11	A4064	Abclonal
